# Supplementary material for: Hydrogen Sulfide Regulates SERCA2a Ubiquitylation via Muscle RING Finger-1 S-Sulfhydration to Affect Cardiac Contractility in db/db Mice
Source: Cells. 2022 Nov 2;11(21):3465. doi: 10.3390/cells11213465 (PMC9658184; doi:10.3390/cells11213465)
Supplement: Supplementary file 1 [file cells-11-03465-s001.zip]

Archive with 1 entries (1 files):
- cells-1958271-supplementary.pdf
